# Supplementary material for: Diagnostic Accuracy of Urine Flow Cytometry (UF) in Urinary Tract Infection (UTI) Detection and Management: A Systematic Review and Meta-Analysis
Source: Diagnostics (Basel). 2026 Apr 23;16(9):1275. doi: 10.3390/diagnostics16091275 (PMC13163317; doi:10.3390/diagnostics16091275)
Supplement: Supplementary file 1 [file diagnostics-16-01275-s001.zip]

Archive with 1 entries (1 files):
- diagnostics-4196726-supplementary.pdf
